# Supplementary material for: High prevalence of targetable drivers but poor outcomes in lung adenocarcinoma: a real-world cohort from the French West Indies
Source: Front Oncol. 2026 May 4;16:1765967. doi: 10.3389/fonc.2026.1765967 (PMC13180580; doi:10.3389/fonc.2026.1765967)
Supplement: Supplementary Table 1 — PD-L1 expression distribution according to EGFR and KRAS mutation status. [file Table1.xlsx]

## Sheet: PDL1_vs_Mutations
Supplementary Table 1: PD-L1 expression distribution according to EGFR and KRAS mutation status
PD-L1 TPS	EGFR-WT (n)	EGFR-mut (n)	KRAS-WT (n)	KRAS-mut (n)
<1%	23	13	32	4
1–49%	33	15	41	7
≥50%	18	4	18	4
