# Supplementary material for: High prevalence of targetable drivers but poor outcomes in lung adenocarcinoma: a real-world cohort from the French West Indies
Source: Front Oncol. 2026 May 4;16:1765967. doi: 10.3389/fonc.2026.1765967 (PMC13180580; doi:10.3389/fonc.2026.1765967)
Supplement: Supplementary Table 2 — PD-L1 expression and disease progression in patients treated with chemotherapy ± immunotherapy. [file Table2.xlsx]

## Sheet: Feuil1
Supplementary Table 2: PD-L1 expression and disease progression in patients treated with chemotherapy ± immunotherapy
PD-L1 TPS	Progression, n (%)	No progression / censored, n (%)	Total
<1%	9 (75.0%)	3 (25.0%)	12
1–49%	6 (46.2%)	7 (53.8%)	13
≥50%	5 (55.6%)	4 (44.4%)	9
